# Supplementary material for: A Youth-Led, Social Marketing Intervention Run by Adolescents to Encourage Healthy Lifestyles among Younger School Peers (EYTO-Kids Project): A Protocol for Pilot Cluster Randomized Controlled Trial (Spain)
Source: Int J Environ Res Public Health. 2017 Aug 17;14(8):923. doi: 10.3390/ijerph14080923 (PMC5580625; doi:10.3390/ijerph14080923)
Supplement: Supplementary file 1 [file ijerph-14-00923-s001.zip]

Archive with 2 entries (2 files):
- Supplementary material 2. TIDieR-checklist_08.08.2017.pdf
- Supplementary material 1. checklist spirit_08.08.2017.pdf
